# Supplementary material for: The Japanese Clinical Practice Guidelines for Management of Sepsis and Septic Shock 2016 (J-SSCG 2016)
Source: J Intensive Care. 2018 Feb 2;6:7. doi: 10.1186/s40560-017-0270-8 (PMC5797365; doi:10.1186/s40560-017-0270-8)
Supplement: Additional file 1: — Financial and academic COIs and roles of committee members. (XLSX 30 kb) [file 40560_2017_270_MOESM1_ESM.xlsx]

## Sheet: Lists of COI in English final
Committee for the Japanese Clinical Practice Guidelines for the Management of Sepsis and Septic Shock 2016 - Members' names, workplaces, conflicts of interest (COI), and roles
【policy of COI disclosure】
※1 ・The Japanese Society of Intensive Care Medicine and the Japanese Association for Acute Medicine submitted this COI disclosure jointly, based on the same policy issued by the Japanese Association of Medical Sciences.
※1 ・Both groups used the submission format provided by the Japanese Society of Intensive Care Medicine.
※1 ・In accordance with these guidelines, organizations are only required to disclose conflicts of interest that relate to associated companies or for-profit organizations.
※1 ・Working group members were not distinguished from others on account of their involvement with reviews and SR.
※1 ・Competitive funding from pharmaceutical companies represents a conflict of interests.
※1 ・Professors and directors must disclose their COI, in cases where funding has been received by their institutions or places of work.
※1 ・We asked all members to submit their COI for the past three years, in accordance with the current policy.
※2 ・All members must disclose their academic positions as COI if they have been executives or auditors or have held higher level positions in nationwide academic associations or equivalent groups between Jan 2013 and Nov 2016.
※2 ・All members must disclose their involvement (between Jan 2013 and Nov 2016) in setting guidelines or equivalent measures as academic COI.
※3 ・All areas involving guidelines are considered COI, apart from the member's main area of responsibility. However, mutual peer reviews are excluded.
Panelists(Steering committee members)
Name	Workplace	Ecomonic COI ※1																											Academic COI ※2		Role in guideline decision
		Executive or Director no less than 1 million yen			Stock profit no less than 1 million yen / no less than 5 percent of all stocks			Royalties no less than 1 million yen			Lecture fee no less than 0.5 million yen			Article fee no less than 0.5 million yen			Research fund no less than 1 million yen			Donations no less than 1 million yen			Whether or not appointed to an endowed chair			Other funding no less than 50,000 yen			Exective, auditor, or higher position than these at an academic assocation	Guidelines	Position	Area of GL in charge （◎group leader, ○vice group leader）	Assisting Area of GL ※3	Area of SR in charge
		2013	2014	2015	2013	2014	2015	2013	2014	2015	2013	2014	2015	2013	2014	2015	2013	2014	2015	2013	2014	2015	2013	2014	2015	2013	2014	2015
Osamu Nishida	Department of Anesthesiology and Critical Care Medicine, Fujita Health University School of Medicine	No	No	No	No	No	No	No	No	No	No	No	No	No	No	No	No	Kyowa Hakko Kirin Co., Ltd., Nikkiso Co., Ltd.	Maruichi Pharmaceutical Co., Ltd., Fuso Pharmaceutical Industries, Ltd.	Daiichi Sankyo Co., Ltd., Takeda Pharmaceutical Co., Ltd., Asahi Kasei Pharma Corporation, Ono Pharmaceutical Co., Ltd., CLS Behring, MSD, Torii Pharmaceutical Co., Ltd., Asahi Kasei Medical Co., Ltd.	Ono Pharmaceutical Co., Ltd., Asahi Kasei Pharma Corporation, Shionogi &Co., Ltd., Edwards Lifesciences, Sumitomo Dainippon Pharma, Torii Pharmaceutical Co., Ltd., Otsuka Pharmaceutical Co., Ltd., Japan Blood Products Organization, Teijin Pharma Limited, CLS Behring, Maruichi Pharmaceutical Co., Ltd., Asahi Kasei Medical Co., Ltd. , Pfizer	JIMRO Co., Ltd., Japan Blood Products Organization, Shionogi &Co., Ltd.	No	No	No	No	No	No	The Japanese Society of Intensive Care Medicine, vice chaiman of the executive board; Japanese Society of Respiratory Care Medicine, board member; Japan Society for Blood Purification in Critical Care, board member; The Japan Shock Society, board member	Cirinical Practice Guideline for Acute Kidney Injury 2016, co-chairman; Japanese Guidelines for Nutrition Support Therapy in the Adult and Pediatric Critically Ill Patients, director, panel member; Evidence based expert consensus for early rehabilitation in the intensive care unit, director, panel member; Committee for the Principal Report on the Appropriate Use of Propofol in Pediatric Intensive…	Chairman	No	No	No
Hiroshi Ogura	Department of Traumatology and Acute Critical Medicine, Osaka University Graduate School of Medicine	No	No	No	No	No	No	No	No	No	No	No	No	No	No	No	No	No	No	No	No	No	No	No	No	No	No	No	No	No	Vice chairman	◎Venous thromboembolism (VTE) countermeasures ○Sepsis: definition and diagnosis ○Blood transfusion preparations ○Diagnosis and treatment of disseminated intravascular coagulation (DIC) in patients with sepsis	No	No
Moritoki Egi	Department of anesthesiology, Kobe University Hospital	No	No	No	No	No	No	No	No	No	No	No	No	No	No	No	No	No	No	No	No	No	No	No	No	No	No	No	No	Clinical practical guideline for acute respiratory distress syndrome 2016, panel member; Japanese Guidelines for Nutrition Support Therapy in the Adult and Pediatric Critically Ill Patients, panel member	Panelist	◎Academic Guidelines Promotion Team ◎Blood glucose management ◎Body temperature regulation ○Nutrition	No	No
Seitaro Fujishima	Center for General Medicine Education, Keio University School of Medicine	No	No	No	No	No	No	No	No	No	Ono Pharmaceutical Co., Ltd.	Ono Pharmaceutical Co., Ltd.	Ono Pharmaceutical Co., Ltd.	No	No	No	No	No	No	No	No	No	No	No	No	No	No	No	No	Clinical practical guideline for acute respiratory distress syndrome 2016, panel member; Surviving Sepsis Campaign: International Guidelines for Management of Sepsis and Septic Shock: 2016, panelist	Panelist	○Sepsis: definition and diagnosis ○Corticosteroid therapy for septic shock	No	No
Yoshiro Hayashi	Department of Intensive Care Medicine, Kameda Medical Center	No	No	No	No	No	No	No	No	No	No	No	No	No	No	No	No	No	Ministry of Health, Labour and Welfare, Health and Labour Sciences Research Grant	No	No	No	No	No	No	No	No	No	No	Clinical practical guideline for acute respiratory distress syndrome 2016, panel member	Panelist	◎Diagnosis of infection ◎Antimicrobial therapy	No	No
Toshiaki Iba	Department of Emergency and Disaster Medicine, Juntendo University	No	No	No	No	No	No	No	No	No	No	No	No	No	No	No	No	Ono Pharmaceutical Co., Ltd., Bayer Yakuhin, Ltd., The Chemo-Sero-Therapeutic Research Institute	Ono Pharmaceutical Co., Ltd., NIHON PHARMACEUTICAL CO., LTD	CLS Behring, Teijin Pharma Limited	No	Asahi Kasei Pharma Corporation, Pfizer	No	No	No	No	No	No	No	No	Panelist	◎Diagnosis and treatment of disseminated intravascular coagulation (DIC) in patients with sepsis	No	No
Hitoshi Imaizumi	Depatment of Anesthesiology and Critical Care Medicine, Tokyo Medical University School of Medicine	No	No	No	No	No	No	No	No	No	No	No	No	No	No	No	No	No	No	No	No	No	No	No	No	No	No	No	The Japanese Society of Intensive Care Medicine, board member; The Japanese Society of Reanimatology, board member	Japan Resuscitation Council Resuscitation Guideline 2015, panel member; Clinical practical guideline for acute respiratory distress syndrome 2016, panel member	Panelist	◎Corticosteroid therapy for septic shock ◎Intravenous immunoglobulin (IVIG) therapy	No	Intravenous immunoglobulin (IVIG) therapy
Shigeaki Inoue	Depatment of Emergency and Critical Care Medicine, Tokai University Hachioji Hospital	No	No	No	No	No	No	No	No	No	No	No	No	No	No	No	Teijin Pharma Limited	Teijin Pharma Limited	Teijin Pharma Limited, Asahi Kasei Pharma Corporation, Taisho Toyama Pharmaceutical Co., Ltd.	No	No	No	No	No	No	No	No	No	No	No	Panelist	◎ICU-acquired weakness (ICU-AW) and Post-Intensive Care Syndrome (PICS) ○Academic Guidelines Promotion Team ○Blood glucose management	Intravenous immunoglobulin (IVIG) therapy	ICU-acquired weakness (ICU-AW) and Post-Intensive Care Syndrome (PICS) Intravenous immunoglobulin (IVIG) therapy
Yasuyuki Kakihana	Department of Emergency and Intensive Care Medicine, Kagoshima University Graduate School of Medical and Dental Sciences	No	No	No	No	No	No	No	No	No	No	No	No	No	No	No	No	No	No	Astellas Pharma Inc., Torii Pharmaceutical Co., Ltd., Ono Pharmaceutical Co., Ltd., Japan Blood Products Organization	Asahi Kasei Pharma Corporation	Asahi Kasei Pharma Corporation	No	No	No	No	No	No	No	Japan Resuscitation Council Resuscitation Guideline 2015, panel member	Panelist	◎Initial resuscitation/inotropes	No	Initial resuscitation/inotropes
Joji Kotani	Department of Disaster and Emergency Medicine, Kobe University Graduate School of Medicine	No	No	No	No	No	No	No	No	No	Asahi Kasei Pharma Corporation, Japan Blood Products Organization, ABBOTT JAPAN CO., LTD., Otsuka Pharmaceutical Factory, Inc.	Asahi Kasei Pharma Corporation, Japan Blood Products Organization	Asahi Kasei Pharma Corporation, ABBOTT JAPAN CO., LTD., Otsuka Pharmaceutical Factory, Inc.	No	No	No	No	Otsuka Pharmaceutical Factory, Inc.	Otsuka Pharmaceutical Factory, Inc.	Pfizer	Pfizer	Pfizer	No	No	No	No	No	No	Japanese Society for Parenteral and Enteral Nutrition, board member; Japanese Society for Surgical Metabolism and Nutrition, board member; Japan Society for Critical Care Medicine, board member; Japan Endotoxin and Innate Immunity Society, board member; International Association for Surgical Metabolism and Nutrition, secretary and treasurer	Japanese Guidelines for Nutrition Support Therapy in the Adult and Pediatric Critically Ill Patients, chairman; Committee on the Revised Japanese Guidelines for Nutritional Support Therapy of the Japanese Society for Parenteral & Enteral Nutrition, chairman; Japanese Vascular Access Device Consortium, working group advisor	Panelist	◎Nutrition	No	Nutrition
Shigeki Kushimoto	Division of Emergency and Critical Care Medicine, Tohoku University Graduate School of Medicine	No	No	No	No	No	No	No	No	No	No	No	No	No	No	No	No	No	No	CLS Behring, Shionogi &Co., Ltd., Astellas Pharma Inc., Sumitomo Dainippon Pharma	Astellas Pharma Inc., Asahi Kasei Pharma Corporation	Astellas Pharma Inc., Pfizer, Asahi Kasei Pharma Corporation	No	No	No	No	No	No	Japanese Association for the Acute Medicine, board member; The Japanese Association for the Surgery of Trauma, board member; The Japanese Society for the Acute Care Surgery, board member; Japan Trauma Care and Research, board member; Japan Skin Bank Network, board member	Japan Advanced Trauma Evaluation and Care, panel member; Expert consensus for the treatment of disseminated intravascular coagulation in Japan, panel member	Panelist	○Initial resuscitation/inotropes ○Body temperature regulation	No	No
Yoshiki Masuda	Department of Intensive Care Medicine, Sapporo Medical University School of Medicine	No	No	No	No	No	No	No	No	No	No	No	Asahi Kasei Pharma Corporation	No	No	No	No	No	No	No	No	Asahi Kasei Pharma Corporation, Japan Blood Products Organization	No	No	No	No	No	No	No	No	Panelist	◎Imaging diagnoses ○Controlling the origin of infection ○Corticosteroid therapy for septic shock ○Intravenous immunoglobulin (IVIG) therapy	No	No
Naoyuki Matsuda	Department of Emergency & Critical Care Medicine, Nagoya University Graduate School of Medicine	No	No	No	No	No	No	No	No	No	Asahi Kasei Pharma Corporation, Taisho Toyama Pharmaceutical Co., Ltd., Pfizer, Gakken Holdings Co., Ltd.	Asahi Kasei Pharma Corporation, Taisho Toyama Pharmaceutical Co., Ltd., Gakken Holdings Co., Ltd.	Asahi Kasei Pharma Corporation, Taisho Toyama Pharmaceutical Co., Ltd., Gakken Holdings Co., Ltd.	No	No	No	Sumitomo Dainippon Pharma	Sumitomo Dainippon Pharma	No	No	No	No	No	No	No	No	No	No	The Japanese Society of Intensive Care Medicine, board member	No	Panelist	◎Sepsis: definition and diagnosis ○Diagnosis of infection ○Initial resuscitation/inotropes ○Diagnosis and treatment of disseminated intravascular coagulation (DIC) in patients with sepsis	No	No
Asako Matsushima	Department of Advancing Acute Medicine Nagoya City University Graduate School of Medical Sciences	Japan Tissue Engineering Co., Ltd.	No	No	No	No	No	No	No	No	No	No	No	No	No	No	No	No	No	No	No	No	No	No	No	No	No	No	No	No	Panelist	◎Blood transfusion preparations ○Venous thromboembolism (VTE) countermeasures Initial resuscitation/inotropes Diagnosis and treatment of disseminated intravascular coagulation (DIC) in patients with sepsis Academic Guidelines Promotion Team	No	Blood transfusion preparations Venous thromboembolism (VTE) countermeasures Initial resuscitation/inotropes Diagnosis and treatment of disseminated intravascular coagulation (DIC) in patients with sepsis
Taka-aki Nakada	Department of Emergency and Critical Care Medicine, Chiba University Graduate School of Medicine	No	No	No	No	No	No	No	No	No	No	No	No	No	No	No	No	No	No	No	NoRC:R[1]C[1]	No	No	No	No	No	No	No	No	Cirinical Practice Guideline for Acute Kidney Injury 2016, systematic review member	Panelist	◎Controlling the origin of infection ○Acute kidney injury/blood purification Sepsis: definition and diagnosis	No	Controlling the origin of infection
Satoshi Nakagawa	Critical Care Medicine, National Center for Child Health and Development	No	No	No	No	No	No	No	No	No	No	No	No	No	No	No	No	No	No	No	No	No	No	No	No	No	No	No	World Federation of Pediatric Intensive and Critical Care Societies, board member Japanese Society of Pediatric Intensice and Critical Care, chaiman of the executive board; Japan SIDS Research Society, board member	No	Panelist	○Pediatric considerations	No	No
Shin Nunomiya	Division of Intensive Care, Department of Anesthesiology and Intensive Care Medicine, Jichi Medical University School of Medicine	No	No	No	No	No	No	No	No	No	No	Maruichi Pharmaceutical Co., Ltd., Hospira Japan Co., Ltd.	No	No	No	No	No	No	No	Torii Pharmaceutical Co., Ltd., Ono Pharmaceutical Co., Ltd.	Torii Pharmaceutical Co., Ltd.	Torii Pharmaceutical Co., Ltd.	No	No	No	No	No	No	Japanese Society of Respiratory Care Medicine, board member; The Japan Shock Society, auditor	Japanese guidelines for the management of Pain, Agitation, and Delirium in intensive care unit (J-PAD), chairman	Panelist	◎Management of the mechanically ventilated patient ◎Management of analgesia, sedation, and delirium ○ICU-acquired weakness (ICU-AW)とPost-Intensive Care Syndrome（PICS）	No	No
Tomohito Sadahiro	Department of Emergency and Critical Care Medicine, Tokyo Women's Medical University Yachiyo Medical Center	No	No	No	No	No	No	No	No	No	No	No	No	No	No	No	No	No	No	No	No	No	No	No	No	No	No	No	No	Cirinical Practice Guideline for Acute Kidney Injury 2016, panel member	Panelist	◎Acute kidney injury/blood purification ○Imaging diagnoses	No	No
Nobuaki Shime	Department of Emergency and Critical Care Medicine, Institute of Biomedical & Health Sciences, Hiroshima University	No	No	No	No	No	No	No	No	No	No	Pfizer	No	No	No	No	No	No	No	No	No	No	No	No	No	No	No	No	The Japanese Society of Intensive Care Medicine, board member; Japanese Society of Respiratory Care Medicine, board member; Japanese Society of Chemotherapy, secretary; Japanese Society of Pediatric Intensice and Critical Care, board member; Japanese Society of Education for physicians and Trainees in Intensice Care, board member	Japanese Guidelines for Nutrition Support Therapy in the Adult and Pediatric Critically Ill Patients, panel member; Clinical practical guideline for acute respiratory distress syndrome 2016, panel member; The JRS guidelines for the management of pneumonia in adults, panel member; The Japanese Respiratory Society Noninvasive Positive Pressure Ventilation (NPPV) Guidelines (second revised edition),…	Panelist	◎Pediatric considerations ○Management of the mechanically ventilated patient ○Body temperature regulation ○Antimicrobial therapy	No	No
Working group members
Name	Workplace	Ecomonic COI ※1																											Academic COI ※2		Role in guideline decision
		Executive or Director no less than 1 million yen			Stock profit no less than 1 million yen / no less than 5 percent of all stocks			Royalties no less than 1 million yen			Lecture fee no less than 0.5 million yen			Article fee no less than 0.5 million yen			Research fund no less than 1 million yen			Donations no less than 1 million yen			Whether or not appointed to an endowed chair			Other funding no less than 50,000 yen			Exective, auditor, or higher position than these at an academic assocation	Guidelines	Position	Area of GL in charge （◎group leader, ○vice group leader）	Assisting Area of GL ※3	Area of SR in charge
		2013	2014	2015	2013	2014	2015	2013	2014	2015	2013	2014	2015	2013	2014	2015	2013	2014	2015	2013	2014	2015	2013	2014	2015	2013	2014	2015
Tomoaki Yatabe	Department of Anesthesiology and Intensive Care Medicine, Kochi Medical School	No	No	No	No	No	No	No	No	No	No	No	No	No	No	No	No	No	No	No	No	No	No	No	No	No	No	No	No	No	Working group member	Academic Guidelines Promotion Team	Antimicrobial therapy Blood glucose management	Antimicrobial therapy Blood glucose management
Yoshitaka Hara	Department of Anesthesiology and Critical Care Medicine, Fujita Health University School of Medicine	No	No	No	No	No	No	No	No	No	No	No	No	No	No	No	No	No	No	No	No	No	No	No	No	No	No	No	No	Clinical practical guideline for acute respiratory distress syndrome 2016, systematic review member	Working group member	Assistant Chairman Academic Guidelines Promotion Team	Sepsis: definition and diagnosis Antimicrobial therapy	Sepsis: definition and diagnosis Antimicrobial therapy
Kei Hayashida	Department of Emergency and Critical Care Medicine, School of Medicine, Keio University	No	No	No	No	No	No	No	No	No	No	No	No	No	No	No	No	No	No	No	No	No	No	No	No	No	No	No	No	No	Working group member	Academic Guidelines Promotion Team	Sepsis: definition and diagnosis	Sepsis: definition and diagnosis
Yutaka Kondo	Department of Surgery, Beth Israel Deaconess Medical Center, Harvard Medical School	No	No	No	No	No	No	No	No	No	No	No	No	No	No	No	No	No	No	No	No	No	No	No	No	No	No	No	No	Clinical practical guideline for acute respiratory distress syndrome 2016, panel member	Working group member	Academic Guidelines Promotion Team ICU-acquired weakness (ICU-AW) and Post-Intensive Care Syndrome (PICS)	Sepsis: definition and diagnosis	Sepsis: definition and diagnosis ICU-acquired weakness (ICU-AW) and Post-Intensive Care Syndrome (PICS)
Yuka Sumi	Healthcare New Frontier Promotion Headquarters Office, Kanagawa Prefectural Government	No	No	No	No	No	No	No	No	No	No	No	No	No	No	No	No	No	No	No	No	No	No	No	No	No	No	No	No	No	Working group member	Academic Guidelines Promotion Team Venous thromboembolism (VTE) countermeasures	Intravenous immunoglobulin (IVIG) therapy	Venous thromboembolism (VTE) countermeasures Intravenous immunoglobulin (IVIG) therapy
Hideto Yasuda	Department of Intensive Care Medicine, Kameda Medical Center	No	No	No	No	No	No	No	No	No	No	No	No	No	No	No	No	No	No	No	No	No	No	No	No	No	No	No	No	Clinical practical guideline for acute respiratory distress syndrome 2016, systematic review member, panelist	Working group member	Academic Guidelines Promotion Team	Initial resuscitation/inotropes Intravenous immunoglobulin (IVIG) therapy	Initial resuscitation/inotropes Intravenous immunoglobulin (IVIG) therapy
Kazuyoshi Aoyama	Department of Anesthesia and Pain Medicine, The Hospital for Sick Children Department of Anesthesia, Faculty of Medicine, University of Toronto	No	No	No	No	No	No	No	No	No	No	No	No	No	No	No	Canadian Institutes of Health Reserch Operating Grant	Canadian Institutes of Health Reserch Operating Grant	Canadian Institutes of Health Reserch Operating Grant	Canadian Institutes of Health Reserch Fellowship	Canadian Institutes of Health Reserch Fellowship	Canadian Institutes of Health Reserch Fellowship	No	No	No	No	No	No	No	No	Working group member	Pediatric considerations	No	No
Takeo Azuhata	Division of Emergency and Critical Care Medicine, Departmen of Acute Medicine, Nihon university school of Medicine,	No	No	No	No	No	No	No	No	No	No	No	No	No	No	No	No	No	No	No	No	No	No	No	No	No	No	No	The Japanese Society for the Acute Care Surgery, board member	Practice Guidelines for Primary Care of Acute Abdomen 2015, panel member	Working group member	Controlling the origin of infection	No	Controlling the origin of infection
Kent Doi	Department of Acute Medicine, The University of Tokyo	No	No	No	No	No	No	No	No	No	No	Kyowa Hakko Kirin Co., Ltd.	No	No	No	No	No	No	Fuso Pharmaceutical Industries, Ltd.	No	No	No	No	No	No	No	No	No	No	Cirinical Practice Guideline for Acute Kidney Injury 2016, executive director	Working group member	Acute kidney injury/blood purification	No	No
Matsuyuki Doi	Department of Anesthesiology and Intensive Care, Hamamatsu University School of Medicine	No	No	No	No	No	No	No	No	No	No	No	No	No	No	No	No	No	No	No	No	No	No	No	No	No	No	No	No	No	Working group member	Management of analgesia, sedation, and delirium	No	No
Naoyuki Fujimura	Department of Anesthesiology, St. Mary's Hospital	No	No	No	No	No	No	No	No	No	No	No	No	No	No	No	ＺＥＮＫＹＯＲＥＮ（National Mutual Insurance Federation of Agricultural Cooperatives	No	No	No	No	No	No	No	No	No	No	No	No	No	Working group member	Imaging diagnoses Corticosteroid therapy for septic shock	No	No
Ryota Fuke	Division of Infectious Diseases and Infection Control, Tohoku Medical and Pharmaceutical University Hospital	No	No	No	No	No	No	No	No	No	No	No	No	No	No	No	No	No	No	No	No	No	No	No	No	No	No	No	No	Evidence based expert consensus for early rehabilitation in the intensive care unit, working group member	Working group member	Antimicrobial therapy ICU-acquired weakness (ICU-AW) and Post-Intensive Care Syndrome (PICS)	No	Antimicrobial therapy ICU-acquired weakness (ICU-AW) and Post-Intensive Care Syndrome (PICS)
Tatsuma Fukuda	Department of Emergency Medicine, Beth Israel Deaconess Medical Center, Harvard Medical School	No	No	No	No	No	No	No	No	No	No	No	No	No	No	No	No	No	No	No	No	No	No	No	No	No	No	No	No	Clinical practical guideline for acute respiratory distress syndrome 2016, systematic review member The Japanese Society for Wound Healing Consensus Documents, working group member	Working group member	Academic Guidelines Promotion Team	Initial resuscitation/inotropes Intravenous immunoglobulin (IVIG) therapy	Intravenous immunoglobulin (IVIG) therapy
Koji Goto	Department of Anesthesiology and Intensive Care, Faculty of Medicine, Oita University	No	No	No	No	No	No	No	No	No	No	No	No	No	No	No	No	No	No	No	No	No	No	No	No	No	No	No	No	No	Working group member	Controlling the origin of infection Intravenous immunoglobulin (IVIG) therapy	No	No
Ryuichi Hasegawa	Department of Emergency and Intensive Care Medicine, Mito Clinical Education and Training Center, Tsukuba University Hospital, Mito Kyodo General Hospital	No	No	No	No	No	No	No	No	No	No	No	No	No	No	No	No	No	No	No	No	No	No	Ibaraki Prefectural Federation of Agricultural Cooperatives for Health and Welfare	Ibaraki Prefectural Federation of Agricultural Cooperatives for Health and Welfare	No	No	No	No	Japanese guidelines for the management of Pain, Agitation, and Delirium in intensive care unit (J-PAD), panel member; The Safety Protocol of High-Frequency Oscillatory Ventilation, chairman; The Japanese Respiratory Society Noninvasive Positive Pressure Ventilation (NPPV) Guidelines (second revised edition), panel member	Working group member	Management of the mechanically ventilated patient	No	No
Satoru Hashimoto	Department of Anesthesiology and Intensive Care Medicine, Kyoto Prefectural University of Medicine	No	No	No	No	No	No	No	No	No	No	No	No	No	No	No	No	No	No	No	No	No	No	No	No	No	No	No	The Japanese Society of Intensive Care Medicine, board member; The Japan Shock Society, board member, board member; Japan Society of Technology in Anesthesia, board member; Japanese Society of Respiratory Care Medicine, auditor	Clinical practical guideline for acute respiratory distress syndrome 2016, chairman	Working group member	Management of the mechanically ventilated patient	No	No
Junji Hatakeyama	Department of Intensive Care Medicine, Yokohama City Minato Red Cross Hospital	No	No	No	No	No	No	No	No	No	No	No	No	No	No	No	No	No	No	No	No	No	No	No	No	No	No	No	No	No	Working group member	ICU-acquired weakness (ICU-AW) and Post-Intensive Care Syndrome (PICS)	No	ICU-acquired weakness (ICU-AW) and Post-Intensive Care Syndrome (PICS)
Mineji Hayakawa	Emergency and Critical Care Center, Hokkaido University Hospital	No	No	No	No	No	No	No	No	No	No	No	Asahi Kasei Pharma Corporation	No	No	No	No	No	Asahi Kasei Pharma Corporation	No	No	No	No	No	No	No	No	No	No	No	Working group member	Intravenous immunoglobulin (IVIG) therapy	No	No
Toru Hifumi	Kagawa University Hospital, Emergency Medical Center	No	No	No	No	No	No	No	No	No	No	No	No	No	No	No	No	No	No	No	No	No	No	No	No	No	No	No	No	No	Working group member	ICU-acquired weakness (ICU-AW) and Post-Intensive Care Syndrome (PICS)	No	No
Naoki Higashibeppu	Department of Anesthesia and Critical Care, Kobe City Medical Center General Hospital, Kobe City Hospital Organization	No	No	No	No	No	No	No	No	No	No	No	No	No	No	No	No	No	No	No	No	No	No	No	No	No	No	No	No	Japanese Guidelines for Nutrition Support Therapy in the Adult and Pediatric Critically Ill Patients, panel member	Working group member	Nutrition	No	Nutrition
Katsuki Hirai	Department of Pediatrics, Kumamoto Red cross Hospital	No	No	No	No	No	No	No	No	No	No	No	No	No	No	No	No	No	No	No	No	No	No	No	No	No	No	No	No	Committee for the Principal Report on the Appropriate Use of Propofol in Pediatric Intensive Care, panel member	Working group member	Pediatric considerations	No	No
Tomoya Hirose	Emergency and Critical Care Medical Center, Osaka Police Hospital	No	No	No	No	No	No	No	No	No	No	No	No	No	No	No	No	No	No	No	No	No	No	No	No	No	No	No	No	No	Working group member	Diagnosis and treatment of disseminated intravascular coagulation (DIC) in patients with sepsis Blood transfusion preparations Venous thromboembolism (VTE) countermeasures	No	Diagnosis and treatment of disseminated intravascular coagulation (DIC) in patients with sepsis Blood transfusion preparations
Kentaro Ide	Critical Care Medicine, National Center for Child Health and Development	No	No	No	No	No	No	No	No	No	No	No	No	No	No	No	No	No	No	Japan Fondation for Pediatric Reserch	No	No	No	No	No	No	No	No	No	No	Working group member	Pediatric considerations	Initial resuscitation/inotropes	No
Yasuo Kaizuka	Department of Emergency & ICU, Steel Memorial Yawata Hospital	No	No	No	No	No	No	No	No	No	No	No	No	No	No	No	No	No	No	No	No	No	No	No	No	No	No	No	No	Japanese Guidelines for Nutrition Support Therapy in the Adult and Pediatric Critically Ill Patients, panel member	Working group member	Nutrition	No	No
Tomomichi Kan'o	Department of Emergency & Critical Care Medicine Kitasato University	No	No	No	No	No	No	No	No	No	No	No	No	No	No	No	No	No	No	No	No	No	No	No	No	No	No	No	No	Japanese Guidelines for Nutrition Support Therapy in the Adult and Pediatric Critically Ill Patients, panel member	Working group member	Nutrition	Initial resuscitation/inotropes	Nutrition
Tatsuya Kawasaki	Department of Pediatric Critical Care, Shizuoka Children's Hospital	No	No	No	No	No	No	No	No	No	No	No	No	No	No	No	No	No	No	No	No	No	No	No	No	No	No	No	No	Japan Resuscitation Council Resuscitation Guideline 2015, working group member	Working group member	Pediatric considerations	No	No
Hiromitsu Kuroda	Department of Anesthesia, Obihiro Kosei Hospital	No	No	No	No	No	No	No	No	No	No	No	No	No	No	No	No	No	No	No	No	No	No	No	No	No	No	No	No	No	Working group member	Imaging diagnoses	No	No
Akihisa Matsuda	Department of Surgery, Nippon Medical School Chiba Hokusoh Hospital	No	No	No	No	No	No	No	No	No	No	No	No	No	No	No	No	No	No	No	No	No	No	No	No	No	No	No	No	No	Working group member	Academic Guidelines Promotion Team	Initial resuscitation/inotropes Intravenous immunoglobulin (IVIG) therapy	Initial resuscitation/inotropes Intravenous immunoglobulin (IVIG) therapy
Shotaro Matsumoto	Critical Care Medicine, National Center for Child Health and Development	No	No	No	No	No	No	No	No	No	No	No	No	No	No	No	No	No	No	No	No	No	No	No	No	No	No	No	No	No	Working group member	Pediatric considerations	No	No
Masaharu Nagae	Department of anesthesiology, Kobe University Hospital	No	No	No	No	No	No	No	No	No	No	No	No	No	No	No	No	No	No	No	No	No	No	No	No	No	No	No	No	No	Working group member	Body temperature regulation	No	No
Mutsuo Onodera	Department of Emergency and Critical Care Medicine, Tokushima University Hospital	No	No	No	No	No	No	No	No	No	No	No	No	No	No	No	No	No	No	No	No	No	No	No	No	No	No	No	No	No	Working group member	Body temperature regulation	No	No
Tetsu Ohnuma	Department of Epidemiology, University of North Carolina Gillings School of Global Public Health	No	No	No	No	No	No	No	No	No	No	No	No	No	No	No	No	No	Institute for Health Economics and Policy	No	No	No	No	No	No	No	No	No	No	No	Working group member	Antimicrobial therapy	No	No
Kiyohiro Oshima	Department of Emergency Medicine, Gunma University Graduate School of Medicine	No	No	No	No	No	No	No	No	No	No	No	No	No	No	No	No	No	No	No	No	No	No	No	No	No	No	No	No	No	Working group member	Controlling the origin of infection	No	No
Nobuyuki Saito	Shock and Trauma Center, Nippon Medical School Chiba Hokusoh Hospital	No	No	No	No	No	No	No	No	No	No	No	No	No	No	No	No	No	No	No	No	No	No	No	No	No	No	No	No	No	Working group member	ICU-acquired weakness (ICU-AW) and Post-Intensive Care Syndrome (PICS)	Sepsis: definition and diagnosis	No
So Sakamoto	Department of Emergency and Critical Care Medicine, Juntendo University Nerima Hospital	No	No	No	No	No	No	No	No	No	No	No	No	No	No	No	No	No	No	No	No	No	No	No	No	No	No	No	No	No	Working group member	Academic Guidelines Promotion Team Diagnosis and treatment of disseminated intravascular coagulation (DIC) in patients with sepsis	No	No
Masaaki Sakuraya	Department of Emergency and Intensive Care Medicine, JA Hiroshima General Hospital	No	No	No	No	No	No	No	No	No	No	No	No	No	No	No	No	No	No	No	No	No	No	No	No	No	No	No	No	Clinical practical guideline for acute respiratory distress syndrome 2016, systematic review member, panelist; The Safety Protocol of High-Frequency Oscillatory Ventilation, panel member	Working group member	Academic Guidelines Promotion Team	Initial resuscitation/inotropes	No
Mikio Sasano	Department of Intensive Care Medicine, Nakagami Hospital	No	No	No	No	No	No	No	No	No	No	No	No	No	No	No	No	No	No	No	No	No	No	No	No	No	No	No	No	No	Working group member	Diagnosis of infection	No	No
Norio Sato	Department of Aeromedical Services for Emergency and Trauma Care, Ehime University Graduate School of Medicine	No	No	No	No	No	No	No	No	No	No	No	No	No	No	No	No	No	No	No	No	No	No	No	No	No	No	No	No	No	Working group member	Nutrition	No	No
Atsushi Sawamura	Division of Acute and Critical Care Medicine, Department of Anesthesiology and Critical Care Medicine, Hokkaido University Graduate School of Medicine	No	No	No	No	No	No	No	No	No	No	No	No	No	No	No	No	No	No	No	No	No	No	No	No	No	No	No	No	No	Working group member	Diagnosis and treatment of disseminated intravascular coagulation (DIC) in patients with sepsis	No	Diagnosis and treatment of disseminated intravascular coagulation (DIC) in patients with sepsis
Kentaro Shimizu	Department of Traumatology and Acute Critical Medicine, Osaka University	No	No	No	No	No	No	No	No	No	No	No	No	No	No	No	No	No	No	No	No	No	No	No	No	No	No	No	No	No	Working group member	Nutrition	No	No
Kunihiro Shirai	Department of Emergency and Critical Care Medicine, Hyogo College of Medicine	No	No	No	No	No	No	No	No	No	No	No	No	No	No	No	No	No	No	No	No	No	No	No	No	No	No	No	No	Japanese Guidelines for Nutrition Support Therapy in the Adult and Pediatric Critically Ill Patients, panel member; Japanese guidelines for the management of acute pancreatitis: Japanese Guidelines 2015, panel member	Working group member	Nutrition	No	Nutrition
Tetsuhiro Takei	Department of Emergency and Critical Care Medicine, Yokohama City Minato Red Cross Hospital	No	No	No	No	No	No	No	No	No	No	No	No	No	No	No	No	No	No	No	No	No	No	No	No	No	No	No	Japanese Society of Education for physicians and Trainees in Intensice Care, auditor; Yokohama Society of Emergency Medicine, auditor	No	Working group member	ICU-acquired weakness (ICU-AW) and Post-Intensive Care Syndrome (PICS)	No	ICU-acquired weakness (ICU-AW) and Post-Intensive Care Syndrome (PICS)
Muneyuki Takeuchi	Department of Intensive Care Medicine, Osaka Women's and Children's Hospital	No	No	No	No	No	No	No	No	No	No	No	No	No	No	No	No	Covidien LP	Covidien LP	No	No	No	No	No	No	No	No	No	No	No	Working group member	Pediatric considerations	No	No
Kohei Takimoto	Kameda Medical Center, Department of Intensive Care Medicine	No	No	No	No	No	No	No	No	No	No	No	No	No	No	No	No	No	No	No	No	No	No	No	No	No	No	No	No	No	Working group member	Antimicrobial therapy	No	No
Takumi Taniguchi	Department of Anesthesiology and Intensive Care Medicine, Kanazawa University	No	No	No	No	No	No	No	No	No	No	Hospira Japan Co., Ltd.	Maruishi Pharmaceutical Co., Ltd., Hospira Japan Co., Ltd.	No	No	No	No	No	No	No	No	No	No	No	No	No	No	No	No	No	Working group member	Management of analgesia, sedation, and delirium	No	No
Hiroomi Tatsumi	Department of Intensive Care Medicine, Sapporo Medical University School of Medicine	No	No	No	No	No	No	No	No	No	No	No	No	No	No	No	No	No	No	No	No	No	No	No	No	No	No	No	No	Japanese Guidelines for Nutrition Support Therapy in the Adult and Pediatric Critically Ill Patients, panel member	Working group member	Nutrition Corticosteroid therapy for septic shock	No	No
Ryosuke Tsuruta	Advanced Medical Emergency and Critical Care Center, Yamaguchi University Hospital	No	No	No	No	No	No	No	No	No	No	No	Maruichi Pharmaceutical Co., Ltd.	No	No	No	No	No	No	No	Asahi Kasei Pharma Corporation, CLS Behring	Asahi Kasei Pharma Corporation	No	No	No	No	No	No	Japanese Association for the Acute Medicine, board member	Japanese guidelines for the management of Pain, Agitation, and Delirium in intensive care unit (J-PAD), panel member; Japan Resuscitation Council Resuscitation Guideline 2015, panel member	Working group member	Management of analgesia, sedation, and delirium	No	No
Naoya Yama	Department of Diagnostic Radiology, Sapporo Medical University School of Medicine	No	No	No	No	No	No	No	No	No	No	No	No	No	No	No	No	No	No	No	No	No	No	No	No	No	No	No	No	No	Working group member	Imaging diagnoses	No	No
Kazuma Yamakawa	Division of Trauma and Surgical Critical Care Osaka General Medical Center	No	No	No	No	No	No	No	No	No	Asahi Kasei Pharma Corporation	No	No	No	No	No	No	No	No	No	No	No	No	No	No	No	No	No	No	No	Working group member	Academic Guidelines Promotion Team	Sepsis: definition and diagnosis Diagnosis and treatment of disseminated intravascular coagulation (DIC) in patients with sepsis	Sepsis: definition and diagnosis Diagnosis and treatment of disseminated intravascular coagulation (DIC) in patients with sepsis
Chizuru Yamashita	Department of Anesthesiology and Critical Care Medicine, Fujita Health University School of Medicine	No	No	No	No	No	No	No	No	No	No	No	No	No	No	No	No	No	No	No	No	No	No	No	No	No	No	No	No	Surgical site infection guidelines for gastrointestinal surgery, panel member	Working group member	Acute kidney injury/blood purification	No	Acute kidney injury/blood purification
Kazuto Yamashita	Department of Healthcare Economics and Quality Management, Graduate School of Medicine, Kyoto University	No	No	No	No	No	No	No	No	No	No	No	No	No	No	No	No	No	No	No	No	No	No	No	No	No	No	No	No	Cirinical Practice Guideline for Acute Kidney Injury 2016, systematic review member	Working group member	Academic Guidelines Promotion Team	Antimicrobial therapy Sepsis: definition and diagnosis	Antimicrobial therapy
Takeshi Yoshida	Intensive Care Unit, Osaka University Hospital	No	No	No	No	No	No	No	No	No	No	No	No	No	No	No	No	Grant-in-Aid for Scientific Research	Grant-in-Aid for Scientific Research	No	No	Restracomp Reserch Fellowship	No	No	No	No	No	No	No	No	Working group member	Management of the mechanically ventilated patient	No	No
Organizers
Name	Workplace	Ecomonic COI ※1																											Academic COI ※2		Role in guideline decision
		Executive or Director no less than 1 million yen			Stock profit no less than 1 million yen / no less than 5 percent of all stocks			Royalties no less than 1 million yen			Lecture fee no less than 0.5 million yen			Article fee no less than 0.5 million yen			Research fund no less than 1 million yen			Donations no less than 1 million yen			Whether or not appointed to an endowed chair			Other funding no less than 50,000 yen			Exective, auditor, or higher position than these at an academic assocation	Guidelines	Position	Area of GL in charge （◎group leader, ○vice group leader）	Assisting Area of GL ※3	Area of SR in charge
		2013	2014	2015	2013	2014	2015	2013	2014	2015	2013	2014	2015	2013	2014	2015	2013	2014	2015	2013	2014	2015	2013	2014	2015	2013	2014	2015
Hiroshi Tanaka	Department of Emergency and Disaster Medicine, Juntendo University Graduate School of Medicine	No	No	No	No	No	No	No	No	No	No	No	No	No	No	No	No	No	No	No	No	No	Department of Research for Regional General Medicine	Department of Research for Regional General Medicine	Department of Research for Regional General Medicine	No	No	No	Japanese Association for the Acute Medicine, board member; The Japanese Association for the Surgery of Trauma, board member; Japanese Society for Burn Injuries, board member	No	Organeiser in Japanese Association for the Acute Medicine
Shigeto Oda	Department of Emergency and Critical Care Medicine, Chiba University Graduate School of Medicine	No	No	No	No	No	No	No	No	No	Asahi Kasei Pharma Corporation, MSD, Taisho Toyama Pharmaceutical Co., Ltd., Pfizer	MSD	MSD	No	No	No	No	Asahi Kasei Pharma Corporation	No	Japan Blood Products Organization, Otsuka Pharmaceutical Factory, Inc., Taisho Toyama Pharmaceutical Co., Ltd., Asahi Kasei Pharma Corporation, Toray Industries, Inc., Astellas Pharma Inc., Torii Pharmaceutical Co., Ltd., Pfizer	Otsuka Pharmaceutical Co., Ltd., Japan Blood Products Organization, Japan Blood Products Organization, Taisho Toyama Pharmaceutical Co., Ltd., Astellas Pharma Inc., Astellas Pharma Inc., Torii Pharmaceutical Co., Ltd.	Baxter Co., Ltd., Taisho Toyama Pharmaceutical Co., Ltd., Pfizer	No	No	No	No	No	No	The Japanese Society of Intensive Care Medicine, board member; Japan Society for Blood Purification in Critical Care, chaiman of the executive board; Japan Society for Critical Care Medicine, board member; Japanese Society for Therapeutics Engineering, board member; Japanese Society for Apheresis, board member; Japanese Society for Surgical Infection, board member; Japanese Society for Abdominal …	No	Organeiser in The Japanese Society of Intensive Care Medicine
